# Supplementary material for: Geographic disparities and temporal changes of COVID-19 incidence risks in North Dakota, United States
Source: BMC Public Health. 2023 Apr 20;23:720. doi: 10.1186/s12889-023-15571-5 (PMC10116449; doi:10.1186/s12889-023-15571-5)
Supplement: Supplementary file 1 — Additional file 1. The data used in this study have been provided as supporting information files together with the submission. [file 12889_2023_15571_MOESM1_ESM.xlsx]

## Sheet: Sheet 1-Data
FIPS	County	Total_Tests_Mar_Jul_20	Total_Tests_Aug_Dec_20	Total_Tests_Jan_Jul_21	Total_Tests_Aug_Sep_21	Pos_Tests_Cases_Mar_Jul_20	Pos_Tests_Cases_Aug_Dec_20	Pos_Tests_Cases_Jan_Jul_21	Pos_Tests_Cases_Aug_Sep_21	Perc_Pos_Test_Mar_Jul_20	Perc_Pos_Test_Aug_Dec_20	Perc_Pos_Test_Jan_Jul_21	Perc_Pos_Test_Aug_Sep_21	Population_2015_19	Incidence_Risk_Mar_Jul_20	Incidence_Risk_Aug_Dec_20	Incidence_Risk_Jan_Jul_21	Incidence_Risk_Aug_Sep_21
38001	Adams County, North Dakota	998	3278	2002	718	2	187	83	62	0.00200401	0.057047	0.0414585	0.086351	2311	86.5426	8091.74	3591.52	2682.82
38003	Barnes County, North Dakota	5622	18910	12161	5504	32	1162	83	119	0.00569192	0.061449	0.0068251	0.0216206	10706	298.898	10853.7	775.266	1111.53
38005	Benson County, North Dakota	3072	9121	4723	1457	92	861	89	79	0.0299479	0.0943975	0.018844	0.054221	6873	1338.57	12527.3	1294.92	1149.43
38007	Billings County, North Dakota	596	1060	299	134	2	47	4	10	0.0033557	0.0443396	0.0133779	0.0746269	922	216.92	5097.61	433.839	1084.6
38009	Bottineau County, North Dakota	1839	6083	4290	3030	17	596	64	62	0.00924415	0.097978	0.0149184	0.020462	6502	261.458	9166.41	984.313	953.553
38011	Bowman County, North Dakota	1205	4035	4011	1248	5	210	61	31	0.00414938	0.0520446	0.0152082	0.0248397	3148	158.831	6670.9	1937.74	984.752
38013	Burke County, North Dakota	511	1437	1057	446	19	179	42	17	0.037182	0.124565	0.0397351	0.0381166	2182	870.761	8203.48	1924.84	779.102
38015	Burleigh County, North Dakota	42808	152238	113942	57314	944	12401	1798	3067	0.022052	0.081458	0.01578	0.0535122	94793	995.854	13082.2	1896.76	3235.47
38017	Cass County, North Dakota	81928	202107	155799	74910	2925	16595	3419	2920	0.0357021	0.08211	0.0219449	0.0389801	176975	1652.78	9377.03	1931.91	1649.95
38019	Cavalier County, North Dakota	2012	6029	3093	1578	31	363	10	41	0.0154076	0.060209	0.00323311	0.0259823	3803	815.146	9545.1	262.95	1078.1
38021	Dickey County, North Dakota	1589	6840	4020	1317	11	600	42	36	0.00692259	0.0877193	0.0104478	0.0273349	4938	222.762	12150.7	850.547	729.04
38023	Divide County, North Dakota	919	2383	1897	388	1	134	39	24	0.00108814	0.0562316	0.0205588	0.0618557	2335	42.8266	5738.76	1670.24	1027.84
38025	Dunn County, North Dakota	1111	4516	3197	2005	30	321	44	128	0.0270027	0.0710806	0.0137629	0.0638404	4395	682.594	7303.75	1001.14	2912.4
38027	Eddy County, North Dakota	1649	6707	3929	819	17	386	35	15	0.0103093	0.0575518	0.00890812	0.018315	2301	738.809	16775.3	1521.08	651.89
38029	Emmons County, North Dakota	1090	3417	3244	1573	15	359	64	64	0.0137615	0.105063	0.0197287	0.0406866	3310	453.172	10845.9	1933.53	1933.53
38031	Foster County, North Dakota	1261	5232	2974	1205	14	499	75	22	0.0111023	0.0953746	0.0252186	0.0182573	3260	429.448	15306.7	2300.61	674.847
38033	Golden Valley County, North Dakota	669	2185	995	343	4	187	58	27	0.00597907	0.0855835	0.0582915	0.0787172	1845	216.802	10135.5	3143.63	1463.41
38035	Grand Forks County, North Dakota	31504	119983	78238	27331	623	8176	1306	960	0.0197753	0.068143	0.0166927	0.0351249	70224	887.161	11642.7	1859.76	1367.05
38037	Grant County, North Dakota	591	1959	1278	600	4	165	38	50	0.00676819	0.0842266	0.029734	0.0833333	2353	169.996	7012.32	1614.96	2124.95
38039	Griggs County, North Dakota	1323	4853	2264	756	30	259	21	14	0.0226757	0.0533691	0.00927562	0.0185185	2409	1245.33	10751.3	871.731	581.154
38041	Hettinger County, North Dakota	1031	4014	3334	1348	6	253	62	68	0.00581959	0.0630294	0.0185963	0.0504451	2547	235.571	9933.25	2434.24	2669.81
38043	Kidder County, North Dakota	603	2128	1368	633	11	230	28	28	0.0182421	0.108083	0.0204678	0.0442338	2466	446.067	9326.85	1135.44	1135.44
38045	LaMoure County, North Dakota	1649	5313	2968	1144	14	408	32	34	0.00848999	0.0767928	0.0107817	0.0297203	4125	339.394	9890.91	775.758	824.242
38047	Logan County, North Dakota	950	4037	3202	1291	4	183	28	14	0.00421053	0.0453307	0.00874453	0.0108443	1872	213.675	9775.64	1495.73	747.863
38049	McHenry County, North Dakota	1292	5042	3843	1699	14	495	43	66	0.0108359	0.0981753	0.0111892	0.0388464	5878	238.176	8421.23	731.541	1122.83
38051	McIntosh County, North Dakota	2160	7976	4397	2009	19	240	23	36	0.0087963	0.0300903	0.00523084	0.0179194	2597	731.613	9241.43	885.637	1386.21
38053	McKenzie County, North Dakota	2674	9736	8899	3671	79	941	424	500	0.0295438	0.0966516	0.0476458	0.136203	13334	592.47	7057.15	3179.84	3749.81
38055	McLean County, North Dakota	3378	11932	5679	3816	37	1077	123	150	0.0109532	0.0902615	0.0216587	0.0393082	9584	386.06	11237.5	1283.39	1565.11
38057	Mercer County, North Dakota	2495	12136	6869	3265	21	976	158	239	0.00841683	0.0804219	0.0230019	0.0732006	8462	248.168	11533.9	1867.17	2824.39
38059	Morton County, North Dakota	14103	49620	35045	18325	272	4206	545	875	0.0192867	0.0847642	0.0155514	0.047749	30868	881.171	13625.8	1765.58	2834.65
38061	Mountrail County, North Dakota	4610	12180	7895	6728	113	1059	149	136	0.0245119	0.0869458	0.0188727	0.020214	10321	1094.86	10260.6	1443.66	1317.7
38063	Nelson County, North Dakota	1848	8126	4698	985	17	380	61	32	0.00919913	0.0467635	0.0129842	0.0324873	2894	587.422	13130.6	2107.81	1105.74
38065	Oliver County, North Dakota	276	1002	521	258	6	137	8	15	0.0217391	0.136727	0.0153551	0.0581395	1842	325.733	7437.57	434.311	814.332
38067	Pembina County, North Dakota	3672	10310	5164	2877	26	667	122	138	0.00708061	0.0646945	0.0236251	0.0479666	6947	374.262	9601.27	1756.15	1986.47
38069	Pierce County, North Dakota	1636	6528	4576	2491	11	470	32	18	0.00672372	0.0719975	0.00699301	0.00722601	4126	266.602	11391.2	775.57	436.258
38071	Ramsey County, North Dakota	6207	22774	16406	3761	35	1394	231	217	0.00563879	0.0612102	0.0140802	0.0576974	11583	302.167	12034.9	1994.3	1873.44
38073	Ransom County, North Dakota	2637	11632	10698	3684	26	503	94	77	0.00985969	0.0432428	0.00878669	0.0209012	5314	489.274	9465.56	1768.91	1449
38075	Renville County, North Dakota	631	3220	1692	681	8	262	20	14	0.0126783	0.0813665	0.0118203	0.020558	2442	327.6	10728.9	819.001	573.301
38077	Richland County, North Dakota	4406	14276	12700	4252	86	1408	233	157	0.0195188	0.0986271	0.0183465	0.0369238	16254	529.101	8662.48	1433.49	965.916
38079	Rolette County, North Dakota	4957	24342	15402	12874	32	1789	237	311	0.00645552	0.0734944	0.0153876	0.0241572	14511	220.522	12328.6	1633.24	2143.2
38081	Sargent County, North Dakota	1516	5236	5730	1410	8	363	39	22	0.00527704	0.0693277	0.00680628	0.0156028	3872	206.612	9375	1007.23	568.182
38083	Sheridan County, North Dakota	373	1077	730	217	5	84	9	4	0.0134048	0.0779944	0.0123288	0.0184332	1409	354.862	5961.67	638.751	283.889
38085	Sioux County, North Dakota	2480	4404	2534	1429	52	536	52	103	0.0209677	0.121708	0.0205209	0.0720784	4373	1189.12	12257	1189.12	2355.36
38087	Slope County, North Dakota	159	169	141	77	3	18	1	3	0.0188679	0.106509	0.0070922	0.038961	742	404.313	2425.88	134.771	404.313
38089	Stark County, North Dakota	12002	49149	37644	19776	189	3785	636	1196	0.0157474	0.0770107	0.0168951	0.0604773	31081	608.089	12177.9	2046.27	3848.01
38091	Steele County, North Dakota	603	1704	907	399	11	143	14	19	0.0182421	0.0839202	0.0154355	0.047619	1744	630.734	8199.54	802.752	1089.45
38093	Stutsman County, North Dakota	14182	48653	36789	17009	109	2827	166	282	0.0076858	0.0581054	0.00451222	0.0165795	20965	519.914	13484.4	791.796	1345.1
38095	Towner County, North Dakota	767	2799	2134	653	5	260	44	12	0.0065189	0.0928903	0.0206186	0.0183767	2224	224.82	11690.6	1978.42	539.568
38097	Traill County, North Dakota	4601	14948	8525	3457	42	828	69	64	0.00912845	0.055392	0.00809384	0.0185132	8008	524.476	10339.7	861.638	799.201
38099	Walsh County, North Dakota	7335	20163	10641	3686	97	1510	284	203	0.0132243	0.0748896	0.0266892	0.0550733	10751	902.242	14045.2	2641.61	1888.2
38101	Ward County, North Dakota	17108	69552	56390	22445	172	8074	682	1016	0.0100538	0.116086	0.0120943	0.0452662	68812	249.956	11733.4	991.106	1476.49
38103	Wells County, North Dakota	1300	5779	3526	1037	14	329	35	35	0.0107692	0.0569303	0.00992626	0.0337512	3976	352.113	8274.65	880.282	880.282
38105	Williams County, North Dakota	8448	31455	28353	9028	224	3149	827	617	0.0265152	0.100111	0.029168	0.0683429	35208	636.219	8943.99	2348.9	1752.44

## Sheet: Sheet 2-Legend
Legend
The data presented represent COVID data from North Dakota for the time period from March 2020 to September 2021
Sheet 1 shows the data while sheet 2 contains a description of the contents of the data as well as definition of all the variables presented in sheet 1
Variable	Definition
FIPS	Federal Information Processing System codes for each county of North Dakota
County	County name of North Dakota
Total_Tests_Mar_Jul_20	Total number of COVID-19 PCR and antigen rapid tests from March 2020 to July 2020
Total_Tests_Aug_Dec_20	Total number of COVID-19 PCR and antigen rapid tests from August 2020 to December 2020
Total_Tests_Jan_Jul_21	Total number of COVID-19 PCR and antigen rapid tests from January 2021 to July 2021
Total_Tests_Aug_Sep_21	Total number of COVID-19 PCR and antigen rapid tests from August 2021 to September 2021
Pos_Tests_Cases_Mar_Jul_20	Positive PCR tests from March 2020 to July 2020
Pos_Tests_Cases_Aug_Dec_20	Positive PCR tests from August 2020 to December 2020
Pos_Tests_Cases_Jan_Jul_21	Positive PCR tests from January 2021 to July 2021
Pos_Tests_Cases_Aug_Sep_21	Positive PCR tests from August 2021 to September 2021
Perc_Pos_Test_Mar_Jul_20	Percentages of positive PCR tests from March 2020 to July 2020
Perc_Pos_Test_Aug_Dec_20	Percentages of positive PCR tests from August 2020 to December 2020
Perc_Pos_Test_Jan_Jul_21	Percentages of positive PCR tests from January 2021 to July 2021
Perc_Pos_Test_Aug_Sep_21	Percentages of positive PCR tests from August 2021 to September 2021
Population_2015_19	5-year population estimates for the time period 2015-2019
Incidence_Risk_Mar_Jul_20	Incidence risks per 100000 population from March 2020 to July 2020
Incidence_Risk_Aug_Dec_20	Incidence risks per 100000 population from August 2020 to December 2020
Incidence_Risk_Jan_Jul_21	Incidence risks per 100000 population from January 2021 to July 2021
Incidence_Risk_Aug_Sep_21	Incidence risks per 100000 population from August 2021 to September 2021
